# Supplementary material for: Epidemiology and Antimicrobial-Resistant Genes of Family Staphylococcaceae in Musca domestica: Case Studies from Chicken Farm, Pig Farms, and Residential Areas in Southern Thailand
Source: Insects. 2026 Apr 28;17(5):461. doi: 10.3390/insects17050461 (PMC13207840; doi:10.3390/insects17050461)
Supplement: Supplementary file 1 [file insects-17-00461-s001.zip]

Archive with 1 entries (1 files):
- insects-4186056-supplementary.pdf
